# Supplementary material for: Further characterization of the effect of the prototypical antidepressant imipramine on the microstructure of licking for sucrose
Source: PLoS One. 2021 Jan 15;16(1):e0245559. doi: 10.1371/journal.pone.0245559 (PMC7810301; doi:10.1371/journal.pone.0245559)
Supplement: S1 Data — (XLS) [file pone.0245559.s001.xls]

## Sheet: matching
Matching data
ID	Dose	LN	BN	NLPB		ANOVA of matching data
1	1	844	50	16.88			F	P
8	1	773	48	16.1042		LN	0.4	0.74
11	1	1177	48	24.5208		BN	1.13	0.35
18	1	1940	37	52.4324		NLPB	0.16	0.92
19	1	1680	67	25.0746		LN: lick number; BN: burst number; NLPB: number of licks per burst. One way ANOVA, comparison between the four experimental groups in the last training session (degrees of freedom: 3,31).
21	1	678	23	29.4783
22	1	1112	38	29.2632
27	1	1696	40	42.4
28	1	2154	73	29.5068
2	2	1027	25	41.08
5	2	2283	89	25.6517
12	2	1038	74	14.027
14	2	1388	46	30.1739
17	2	1517	17	89.2353
23	2	2183	103	21.1942
26	2	1535	104	14.7596
35	2	2603	62	41.9839
3	3	884	30	29.4667
6	3	724	21	34.4762
9	3	857	52	16.4808
13	3	935	49	19.0816
15	3	2246	76	29.5526
16	3	2398	64	37.4688
25	3	1673	39	42.8974
30	3	1515	61	24.8361
32	3	1829	53	34.5094
4	4	1396	69	20.2319
7	4	684	26	26.3077
10	4	1448	92	15.7391
20	4	1536	68	22.5882
24	4	1833	86	21.314
29	4	3416	46	74.2609
31	4	955	89	10.7303
33	4	1635	84	19.4643
34	4	301	5	60.2
		9	9	9
		1339.33	47.1111	29.5178
		541.898	15.3822	11.5944
		180.633	5.12739	3.86481
		8	8	8
		1696.75	65	34.7632
		590.125	33.5857	24.4294
		208.641	11.8743	8.63711
		9	9	9
		1451.22	49.4444	29.8633
		631.883	17.1982	8.5984
		210.628	5.73273	2.86613
		9	9	9
		1467.11	62.7778	30.0929
		880.748	30.7603	21.7833
		293.583	10.2534	7.26111

## Sheet: body weights
Body weights in the first and last treatment day
ID	Dose	Day 1	Day 22
1	1	345	380			1=VEH
8	1	330	360			2=IMI 5 mg/kg
11	1	380	430			3=IMI 10 mg/kg
18	1	375	410			4=IMI 20 mg/kg
19	1	345	375
21	1	345	385				Day 1	Day 22
22	1	365	395			VEH	9	9	N
27	1	335	380				353.889	393.889	mean
28	1	365	430				17.8146	24.5939	sd
2	2	340	380				5.93821	8.19797	es
5	2	325	360
12	2	335	370			5	8	8	N
14	2	360	395				351.25	386.875	mean
17	2	330	365				22.3207	28.2764	sd
23	2	390	450				7.89156	9.99721	es
26	2	365	390
35	2	365	385			10	9	9	N
3	3	350	345				356.667	351.111	mean
6	3	355	360				21.2132	30.1846	sd
9	3	350	345				7.07107	10.0615	es
13	3	330	340
15	3	360	370			20	9	8	N
16	3	335	290				362.222	330.625	mean
25	3	350	335				32.221	29.2083	sd
30	3	395	385				10.7403	10.3267	es
32	3	385	390
4	4	335	320
7	4	345	295
10	4	395	375
20	4	415
24	4	325	300
29	4	330	320
31	4	385	355
33	4	350	320
34	4	380	360

## Sheet: latency
			Latency to the first lick
				1-h after treatment						24-h after treatment
ID	IMI	Day 1	Day 5	Day 8	Day 15	Day 19	Day 22		Day 12	Day 17	Day 23
1	1	26	58	10	16	20	12		62	2	10
8	1	24	14	18	2	2	10		6	6	2
11	1	4	18	2	4	6	4		2	4	2
18	1	24	2	20	6	6	12		12	16	6
19	1	14	14	14	22	16	12		26	26	16
21	1	26	102	14	10	14	4		4	14	28
22	1	82	26	22	6	6	12		26	2	6
27	1	4	6	2	2	2	2		4	2	2
28	1	68	50	22	18	10	14		18	16	10
2	2	4	66	10	6	40	10		14	32	6
5	2	16	92	118	16	36	18		36	36	26
12	2	12	166	164	176	32	70		8	6	38
14	2	2	26	4	2	8	4		26	16	6
17	2	30	22	32	46	40	18		34	38	24
23	2	52	52	24	24	8	8		2	14	2
26	2	10	80	26	32	44	42		22	22	20
35	2	4	6	4	6	2	8		6	2	4
3	3	142	74	44	16	46	50		180	180	30
6	3	12	52	22	10	14	18		26	26	6
9	3	4	8	20	16	18	12		24	8	8
13	3	18	10	18	18	18	28		42	12	6
15	3	20	40	18	22	16	20		6	2	4
16	3	20	70	92	6	10	8		48	36	2
25	3	2	4	112	8	2	8		4	2	10
30	3	6	12	20	22	8	2		12	16	160
32	3	28	18	2	16	32	24		28	2	10
4	4	30	42	8	28	2	20		70	38	14
7	4	20	160	58	180	104	50		26	8	30
10	4	10	180	16	2	2	2		4	2	2
20	4	18	32	4	4	82			20	24
24	4	34	80	180	30	64	12		58	58	18
29	4	6	180	72	18	38	46		38	30	32
31	4	2	6	72	18	2	2		36	8	2
33	4	52	96	86	24	24	4		30	28	18
34	4	80	128	64	28	180	34		44	42	34
		9	9	9	9	9	9		9	9	9
		30.2222	32.2222	13.7778	9.55556	9.11111	9.11111		17.7778	9.77778	9.11111
		27.0637	32.3179	7.7746	7.4012	6.33333	4.48454		19.0117	8.56997	8.49183
		9.02124	10.7726	2.59153	2.46707	2.11111	1.49485		6.33723	2.85666	2.83061
		8	8	8	8	8	8		8	8	8
		16.25	63.75	47.75	38.5	26.25	22.25		18.5	20.75	15.75
		17.0189	50.939	59.7465	57.5276	17.2192	22.6637		12.9505	13.6041	13.1122
		6.01709	18.0097	21.1236	20.3391	6.0879	8.01282		4.57868	4.80977	4.63585
		9	9	9	9	9	9		9	9	9
		28	32	38.6667	14.8889	18.2222	18.8889		41.1111	31.5556	26.2222
		43.6119	27.6405	37.7889	5.75423	13.3208	14.3566		54.1859	56.8839	50.8276
		14.5373	9.21352	12.5963	1.91808	4.44028	4.78552		18.062	18.9613	16.9425
		9	9	9	9	9	8		9	9	8
		28	100.444	62.2222	36.8889	55.3333	21.25		36.2222	26.4444	18.75
		24.9199	65.5956	53.7536	54.6179	59.6992	19.7394		19.7597	18.2696	12.6463
		8.30662	21.8652	17.9179	18.206	19.8997	6.97892		6.58656	6.08986	4.47114

## Sheet: intra-burst lick rate
			Intra-burst lick rate – licks/sec
				1-h after treatment						24-h after treatment
ID	IMI	Day 1	Day 5	Day 8	Day 15	Day 19	Day 22		Day 12	Day 17	Day 23
1	1	5.6665	6.31028	5.54152	6.30103	5.89854	6.34442		5.72682	5.67815	6.1634
8	1	5.22467	5.83139	6.29266	6.08148	6.55697	6.35141		6.21883	5.8199	6.43511
11	1	5.64285	5.36776	5.55192	5.46108	6.55584	5.51053		5.27147	6.57903	6.2004
18	1	6.76347	6.52279	6.70098	6.70704	6.8305	6.98915		6.96707	6.9099	6.89719
19	1	6.70086	5.41087	6.32653	6.25917	5.98408	6.41682		6.45844	5.80645	6.66781
21	1	6.89064	7.16235	6.81044	7.32545	6.9532	7.00957		7.05127	7.19354	7.17034
22	1	5.80719	5.01444	5.6518	6.19621	5.65693	6.81961		5.7045	6.10041	5.43731
27	1	5.92531	5.63247	6.46667	6.58027	6.83422	6.10678		6.57003	6.89721	6.30646
28	1	6.8389	7.49766	7.11762	6.48716	7.81568	5.72355		6.4626	6.70905	7.50289
2	2	6.52679	6.39547	5.86659	6.06949	5.34995	5.08163		5.35128	5.92656	5.05404
5	2	6.52686	6.39176	6.28263	6.19929	6.22054	6.21219		5.4523	6.48792	6.45367
12	2	5.84608	5.8485	6.21994	6.05014	5.9505	6.09586		6.24363	6.47795	6.40863
14	2	6.7848	6.67311	6.39177	6.43363	6.42549	6.2843		6.91005	6.73624	6.13799
17	2	6.83642	6.82615	5.40519	6.42126	6.52797	6.32849		7.03256	7.10279	6.64752
23	2	6.27374	4.02075	6.46549	6.49345	6.33929	5.83387		4.58739	6.43142	6.1499
26	2	4.70148	5.79665	5.86805	5.81833	5.96821	5.72615		6.07103	5.90102	5.73907
35	2	6.75947	5.84666	6.2451	5.78957	5.90304	6.09718		6.86245	6.3353	6.25583
3	3	5.36668	5.38581	5.20359	5.58076	5.0338	4.92091		6.39371		6.35406
6	3	7.33581	5.88912	5.98933	6.16817	5.90692	6.29034		6.84718	6.15891	6.63627
9	3	6.18539	5.98578	5.36258	5.61247	5.71274	5.44732		6.49121	6.40841	5.2119
13	3	5.80412	4.06847	4.97112	5.05592	4.74309	5.22774		5.67544	5.93631	5.48521
15	3	5.65551	5.28563	5.69243	5.89793	5.63245	5.3738		6.33478	6.35819	6.039
16	3	5.6281	5.22256	6.31616	4.35583	5.12474	4.7302		6.14289	5.54791	5.93377
25	3	7.59306	7.23156	5.27052	6.42532	6.54909	7.2039		7.2459	5.76975	7.25953
30	3	6.41574	6.37291	6.81835	3.59559	5.15035	5.25144		6.37162	6.37084	5
32	3	5.65139	5.81962	5.75842	6.02446	6.1589	6.87089		6.19479	6.27261	5.93965
4	4	4.64502	4.9832	5.46521	5.65124	5.60542	5.44496		4.29644	6.08213	5.65981
7	4	6.4439		5.44339		3.75	4.54993		6.13103	6.03332	4.58292
10	4	6.1146	4.46613	4.32143	4.91172	5.58156	5.71461		5.7288	5.95434	6.2163
20	4	5.726	4.57847	5.42256	5.11974	4.5			5.81163	4.91667
24	4	5.14078			5.78679	4.06343	4.63128		5.46429	5.58343	4.78584
29	4	6.20994	5.47943	4.87079	6.14434	5.87955	5.5471		5.74567	6.1564	6.13317
31	4	5.90636	4.5375	4.9421	4.80458	4.5222	4.22656		4.1074	4.55227	4.23283
33	4	5.17186	4.0016	5.14112	4.51021	4.83896	4.98526		5.93276	4.84301	5.79244
34	4	5.25585	4.47468	5.58832	3.77168		4.29093		5.81922	6.27706	6.17341
		9	9	9	9	9	9		9	9	9
		6.16227	6.08333	6.27335	6.37766	6.56511	6.36354		6.27011	6.4104	6.53121
		0.634112	0.850204	0.577391	0.50504	0.658051	0.527166		0.599314	0.566033	0.613019
		0.211371	0.283401	0.192464	0.168347	0.21935	0.175722		0.199771	0.188678	0.20434
		8	8	8	8	8	8		8	8	8
		6.28196	5.97488	6.0931	6.1594	6.08562	5.95746		6.06384	6.4249	6.10583
		0.716758	0.882018	0.354192	0.275182	0.378025	0.411254		0.877193	0.395354	0.503182
		0.253412	0.31184	0.125226	0.0972916	0.133652	0.1454		0.310135	0.139779	0.177902
		9	9	9	9	9	9		9	8	9
		6.18176	5.69572	5.70917	5.41294	5.5569	5.70184		6.41083	6.10287	5.98438
		0.794519	0.872519	0.590845	0.92332	0.590267	0.874868		0.441741	0.318252	0.707995
		0.26484	0.29084	0.196948	0.307773	0.196756	0.291623		0.147247	0.112519	0.235998
		9	7	8	8	8	8		9	9	8
		5.62381	4.64586	5.14937	5.08754	4.84264	4.92383		5.44858	5.59985	5.44709
		0.599817	0.46576	0.424203	0.765354	0.77682	0.585696		0.729946	0.656864	0.793987
		0.199939	0.176041	0.149978	0.270593	0.274647	0.207075		0.243315	0.218955	0.280717

## Sheet: burst size
			Number of licks per burst – Burst size
				1-h after treatment						24-h after treatment
ID	IMI	Day 1	Day 5	Day 8	Day 15	Day 19	Day 22		Day 12	Day 17	Day 23
1	1	16.7143	27.7609	18.9796	21.58	19.26	27.9167		20.2973	13.2857	22.4167
8	1	12.9787	13	19.254	12.9333	18.9221	19.8831		15.6344	18.581	21.2361
11	1	19.4648	21.9792	10.1796	9.03727	29.6827	11.7393		8.29221	27.1739	31
18	1	26.1972	22.8824	23.0213	36.25	26.375	33.5373		29.4366	29.3333	31.7679
19	1	18.5776	14	19.9219	18.5	19.6974	17.6739		19.1382	18	16.3556
21	1	27.9483	47.275	38.963	38.0357	38.8333	37.3778		40.75	42.6538	37.1087
22	1	13.0698	10.7727	13.9714	20.3366	13.97	27.9855		12.6544	17.5109	11.1048
27	1	19.803	19.15	25.1222	27.3544	25.925	22.767		32.9118	33.4154	27.5694
28	1	52.8533	68.18	58.8036	25.1148	66.6308	46.4068		50.9383	62.5	72.7925
2	2	33.9787	53.9545	28.7111	26.8644	51.4118	15.561		14.0792	21.977	10.5574
5	2	33.4194	44.5614	48.625	42.9608	49.7843	59.22		27.2763	45.5517	29.4024
12	2	18.7867	24.2432	31.1333	33.2	19.95	33.3158		26.6275	28.1552	20.3548
14	2	35.1887	55.2703	36.9167	42.9	40.1967	38.4366		41.44	27.3625	33.8143
17	2	68.1	45.1875	28.6364	45.4783	42.9778	78.95		36.6429	31.58	24.725
23	2	31.2391	18	51.898	34.75	42.6889	16.2952		6.72906	29.5122	21.1034
26	2	17.5238	16.8554	31.7857	28.5714	26.0517	34.3095		28.9459	26.6833	20.5974
35	2	42.0779	40.6154	55.193	30.0319	26.3684	21.6226		40.6707	20.9727	16.3121
3	3	23.9677	31.8788	30.8421	35.9459	43.4	42.2424		40.7419		25.5088
6	3	53.9231	77.4667	42.8125	45.8824	61.7	51.1481		45.1	30.9737	38.875
9	3	32.2826	53.7692	29.1594	39.3056	34.1321	16.4595		41.96	32.9535	11.2981
13	3	34.0972	9.02247	20.225	14.3654	13.1277	10.7547		14.2222	18.7426	14.9224
15	3	31.5942	34.2667	49.2333	47.1842	50.2632	36.6949		46.2075	41.4182	29.7857
16	3	48.4118	55.4444	59	12.5075	34.4222	24.1571		42.1176	36.1905	30.4583
25	3	58.8235	76.2105	92.875	44.375	49.2941	47.931		53.675	37	34.8542
30	3	22.4396	63.8684	50.8333	6.23077	12.25	24.4333		26.5542	19.0566	5
32	3	68.6842	69.9412	70.8824	26.75	56.2	54		59.7917	65.5294	28.5357
4	4	10.8359	9.28462	20.4559	21.5924	25.52	11.2279		6.64228	21.7453	22.4154
7	4	31.3636		30.6415		3.33333	11.1947		36.617	39.1818	10.8
10	4	45.6667	17.6154	13.2273	48.6739	40.0517	43.2787		44.8889	35.4375	27.5395
20	4	98.5625	60.3704	41.9811	25.9545	72			35.5758	11
24	4	24.76			23.3433	8.29412	15.4124		22.8136	25.125	16.3833
29	4	34.5517	25.6111	17.7273	19.2615	23.0227	20.5577		21.1333	21.0465	20.587
31	4	28.4186	4.81579	16.1333	10.362	5.59574	5.04301		5.05882	9.27451	5.7874
33	4	31.4583	13.7083	39.1042	17.4103	20.5556	25.5938		30.4324	23.7826	31.7143
34	4	19.6667	24.8462	52.0714	9.85256		7.91892		30.3784	24.7027	17.8788
		9	9	9	9	9	9		9	9	9
		23.0674	27.2222	25.3574	23.238	28.8107	27.2542		25.5615	29.1616	30.1502
		12.2816	18.8385	14.9028	9.68384	15.9614	10.7047		14.0359	15.5719	17.9202
		4.09388	6.2795	4.9676	3.22795	5.32047	3.56822		4.67863	5.19064	5.9734
		8	8	8	8	8	8		8	8	8
		35.0393	37.336	39.1124	35.5946	37.4287	37.2138		27.8014	28.9743	22.1084
		15.7285	15.525	11.0366	7.25306	11.7812	22.0416		12.3352	7.5913	7.27489
		5.56087	5.48891	3.90203	2.56434	4.16529	7.79288		4.36117	2.68393	2.57206
		9	9	9	9	9	9		9	8	9
		41.5804	52.4298	49.5403	30.283	39.421	34.2024		41.1522	35.2331	24.3598
		16.3925	23.1224	22.6227	15.8169	17.6469	15.8089		13.6266	14.7218	11.4055
		5.46415	7.70748	7.54089	5.27228	5.88231	5.26965		4.54219	5.20494	3.80184
		9	7	8	8	8	8		9	9	8
		36.1427	22.3217	28.9177	22.0563	24.7967	17.5284		25.9489	23.4773	19.1382
		25.3362	18.4285	14.2425	12.1928	22.6281	12.3625		13.4494	9.74871	8.43905
		8.44539	6.96532	5.03548	4.31081	8.00024	4.3708		4.48313	3.24957	2.98365

## Sheet: LN whole sess
			Number of licks – Whole session
				1-h after treatment						24-h after treatment
ID	IMI	Day 1	Day 5	Day 8	Day 15	Day 19	Day 22		Day 12	Day 17	Day 23
1	1	819	1277	930	1079	963	1005		751	1023	1076
8	1	610	1157	1213	1746	1457	1531		1454	1951	1529
11	1	2764	2110	1700	1455	3087	2477		1277	3125	2356
18	1	1860	1945	2164	1740	1899	2247		2090	2200	1779
19	1	2155	1960	2550	1591	1497	1626		2354	1008	2208
21	1	1621	1891	2104	2130	1631	1682		2119	2218	1707
22	1	1686	1896	1956	2054	1397	1931		1721	1611	1377
27	1	2614	2298	2261	2161	2074	2345		2238	2172	1985
28	1	3964	3409	3293	3064	4331	2738		4126	5000	3858
2	2	1597	1187	1292	1585	874	638		1422	1912	1288
5	2	3108	2540	2334	2191	2539	2961		2073	2642	2411
12	2	1409	897	934	830	798	1266		1358	1633	1262
14	2	1865	2045	1772	2145	2452	2729		2072	2189	2367
17	2	2043	1446	315	1046	1934	1579		1539	1579	1978
23	2	1437	414	2543	1946	1921	1711		1366	2420	2448
26	2	1104	1399	1335	1800	1511	1441		2142	1601	1586
35	2	3240	2640	3146	2823	2505	3438		3335	2307	2561
3	3	743	1052	586	1330	1519	1394		1263	0	1454
6	3	1402	1162	1370	780	1234	1381		1353	1177	1244
9	3	1485	2097	2012	1415	1809	1827		1049	1417	1175
13	3	2455	803	1618	747	617	1710		1792	1893	1731
15	3	2180	2056	1477	1793	1910	2165		2449	2278	2085
16	3	823	499	1121	838	1549	1691		1432	1520	1462
25	3	2000	1448	743	1065	838	1390		2147	1258	1673
30	3	2042	2427	1830	162	686	733		2204	1010	15
32	3	1305	1189	1205	749	1124	918		1435	1114	1598
4	4	1387	1207	1391	3390	1276	1527		817	2305	1457
7	4	1380	1	1624	2	10	1265		1721	1293	216
10	4	1233	458	582	2239	2323	2640		2020	3402	2093
20	4	1577	1630	2225	571	72			1174	143
24	4	1238	3	0	1564	705	1495		1346	804	983
29	4	2004	922	1560	1252	1013	1069		1268	905	947
31	4	2444	366	968	1689	526	469		602	946	735
33	4	755	329	1877	679	925	819		1126	547	888
34	4	1652	646	1458	1537	0	293		1124	914	590
		9	9	9	9	9	9		9	9	9
		2010.33	1993.67	2019	1891.11	2037.33	1953.56		2014.44	2256.44	1986.11
		1026.51	646.773	701.172	560.779	1045.3	546.413		947.425	1218.77	807.704
		342.169	215.591	233.724	186.926	348.434	182.138		315.808	406.256	269.235
		8	8	8	8	8	8		8	8	8
		1975.38	1571	1708.88	1795.75	1816.75	1970.38		1913.38	2035.38	1987.62
		793.902	783.033	926.803	643.123	701.387	962.35		666.933	411.86	540.01
		280.687	276.844	327.674	227.378	247.978	340.242		235.796	145.614	190.922
		9	9	9	9	9	9		9	9	9
		1603.89	1414.78	1329.11	986.556	1254	1467.67		1680.44	1296.33	1381.89
		602.109	648.237	471.524	476.507	476.23	445.089		486.965	632.029	579.818
		200.703	216.079	157.175	158.836	158.743	148.363		162.322	210.676	193.273
		9	9	9	9	9	8		9	9	8
		1518.89	618	1298.33	1435.89	761.111	1197.12		1244.22	1251	988.625
		486.454	547.244	681.001	997.81	747.636	735.92		428.428	999.305	569.597
		162.151	182.415	227	332.603	249.212	260.187		142.809	333.102	201.383

## Sheet: BN whole session
			Number of bursts – Whole session
				1-h after treatment						24-h after treatment
ID	IMI	Day 1	Day 5	Day 8	Day 15	Day 19	Day 22		Day 12	Day 17	Day 23
1	1	49	46	49	50	50	36		37	77	48
8	1	47	89	63	135	77	77		93	105	72
11	1	142	96	167	161	104	211		154	115	76
18	1	71	85	94	48	72	67		71	75	56
19	1	116	140	128	86	76	92		123	56	135
21	1	58	40	54	56	42	45		52	52	46
22	1	129	176	140	101	100	69		136	92	124
27	1	132	120	90	79	80	103		68	65	72
28	1	75	50	56	122	65	59		81	80	53
2	2	47	22	45	59	17	41		101	87	122
5	2	93	57	48	51	51	50		76	58	82
12	2	75	37	30	25	40	38		51	58	62
14	2	53	32	48	50	61	71		50	80	70
17	2	30	23	11	23	45	20		42	50	80
23	2	46	83	49	56	45	105		203	82	116
26	2	63	65	42	63	58	42		74	60	77
35	2	77	145	57	94	95	159		82	110	157
3	3	31	33	19	37	35	33		31	0	57
6	3	26	15	32	17	20	27		30	38	32
9	3	46	39	69	36	53	111		25	43	104
13	3	72	89	80	52	47	159		126	101	116
15	3	69	60	30	38	38	59		53	55	70
16	3	17	9	19	67	45	70		34	42	48
25	3	34	19	8	24	17	29		40	34	48
30	3	91	38	36	26	56	30		83	53	3
32	3	19	17	17	28	20	17		24	17	56
4	4	128	130	68	157	50	136		123	106	65
7	4	44	0	53	0	3	113		47	33	20
10	4	27	26	44	46	58	61		45	96	76
20	4	16	27	53	22	1			33	13
24	4	50	0	0	67	85	97		59	32	60
29	4	58	36	88	65	44	52		60	43	46
31	4	86	76	60	163	94	93		119	102	127
33	4	24	24	48	39	45	32		37	23	28
34	4	84	26	28	156	0	37		37	37	33
		9	9	9	9	9	9		9	9	9
		91	93.5556	93.4444	93.1111	74	84.3333		90.5556	79.6667	75.7778
		38.3992	45.7988	42.7847	39.9701	20.3408	51.9206		39.5067	21.2485	32.4607
		12.7997	15.2663	14.2616	13.3234	6.78028	17.3069		13.1689	7.08284	10.8202
		8	8	8	8	8	8		8	8	8
		60.5	58	41.25	52.625	51.5	65.75		84.875	73.125	95.75
		20.4381	41.1999	14.4197	22.4304	22.1424	45.5937		51.5764	20.1525	32.6048
		7.22595	14.5664	5.09814	7.93036	7.82852	16.1198		18.235	7.125	11.5275
		9	9	9	9	9	9		9	9	9
		45	35.4444	34.4444	36.1111	36.7778	59.4444		49.5556	42.5556	59.3333
		26.3629	25.5544	24.4393	15.374	14.8474	47.4713		34.0775	27.9245	34.4855
		8.78762	8.51814	8.14642	5.12468	4.94912	15.8238		11.3592	9.30817	11.4952
		9	9	9	9	9	8		9	9	8
		57.4444	38.3333	49.1111	79.4444	42.2222	77.625		62.2222	53.8889	56.875
		36.2254	40.9329	24.756	62.8353	35.0919	37.6751		34.6186	36.6553	34.3113
		12.0751	13.6443	8.25201	20.9451	11.6973	13.3201		11.5395	12.2184	12.1309

## Sheet: LN time course
Lick Number 1-h after administration												Lick Number 1-h after administration												Lick Number 1-h after administration												Lick Number 1-h after administration												Lick Number 1-h after administration
ID	IMI	Day 1										ID	IMI	Day 5										ID	IMI	Day 8										ID	IMI	Day 15										ID	IMI
		3'	6'	9'	12'	15'	18'	21'	24'	27'	30'			3'	6'	9'	12'	15'	18'	21'	24'	27'	30'			3'	6'	9'	12'	15'	18'	21'	24'	27'	30'			3'	6'	9'	12'	15'	18'	21'	24'	27'	30'
1	1	308	242	154	0	0	0	0	109	5	1	1	1	332	197	242	0	284	0	0	222	0	0	1	1	266	217	180	142	45	76	0	0	0	4	1	1	382	141	226	106	0	0	64	160	0	0	1	1
8	1	194	63	120	76	35	9	7	81	0	25	8	1	63	102	62	247	198	161	129	67	100	28	8	1	247	149	212	23	164	161	76	51	130	0	8	1	145	526	127	149	274	103	132	111	58	121	8	1
11	1	180	367	351	60	377	392	2	288	267	480	11	1	143	472	636	251	489	117	0	2	0	0	11	1	114	320	396	186	262	159	176	0	64	23	11	1	163	177	300	251	32	103	262	0	62	105	11	1
18	1	342	362	135	201	179	205	164	0	0	272	18	1	307	330	379	186	313	80	124	75	92	59	18	1	250	219	337	330	221	308	123	159	217	0	18	1	226	252	233	171	447	203	139	5	64	0	18	1
19	1	347	361	0	277	545	356	52	217	0	0	19	1	294	134	380	255	91	266	201	10	0	329	19	1	216	231	337	368	420	448	508	22	0	0	19	1	456	338	295	33	431	38	0	0	0	0	19	1
21	1	311	182	290	109	175	0	253	143	0	158	21	1	269	405	4	162	359	193	59	127	313	0	21	1	227	357	235	397	142	443	254	49	0	0	21	1	181	248	287	319	326	218	324	124	1	102	21	1
22	1	397	186	233	402	131	128	83	0	0	126	22	1	271	325	246	335	485	51	64	33	0	86	22	1	185	175	193	316	200	382	132	189	184	0	22	1	312	385	321	375	200	425	36	0	0	0	22	1
27	1	615	700	430	205	174	316	174	0	0	0	27	1	353	372	351	79	299	222	453	1	3	165	27	1	305	500	321	10	412	344	59	0	79	231	27	1	312	491	476	94	328	119	224	114	3	0	27	1
28	1	926	512	274	666	121	512	953	0	0	0	28	1	697	617	699	817	484	95	0	0	0	0	28	1	861	399	783	166	644	440	0	0	0	0	28	1	411	523	629	131	417	495	0	0	457	1	28	1
2	2	409	414	212	0	80	0	0	36	264	182	2	2	348	225	264	258	92	0	0	0	0	0	2	2	261	351	224	0	289	0	0	0	0	167	2	2	304	186	285	221	172	0	303	114	0	0	2	2
5	2	566	763	372	341	260	477	110	144	75	0	5	2	352	280	338	410	515	645	0	0	0	0	5	2	381	534	249	25	428	529	38	26	124	0	5	2	180	526	260	204	372	163	226	243	0	17	5	2
12	2	174	199	220	141	107	142	0	211	0	215	12	2	409	397	0	91	0	0	0	0	0	0	12	2	306	319	137	172	0	0	0	0	0	0	12	2	175	396	259	0	0	0	0	0	0	0	12	2
14	2	243	268	209	309	282	128	94	121	132	79	14	2	168	345	257	367	260	0	261	380	7	0	14	2	239	421	209	166	255	57	64	226	44	91	14	2	248	179	415	105	346	322	288	82	160	0	14	2
17	2	423	659	309	0	0	423	0	0	33	196	17	2	240	245	169	52	255	336	133	0	0	16	17	2	82	54	59	120	0	0	0	0	0	0	17	2	127	340	0	175	125	46	67	166	0	0	17	2
23	2	490	436	275	236	0	0	0	0	0	0	23	2	38	146	119	79	19	0	0	4	0	9	23	2	231	78	683	682	223	438	208	0	0	0	23	2	276	348	263	400	1	395	0	195	68	0	23	2
26	2	368	446	232	0	56	2	0	0	0	0	26	2	462	170	344	216	70	0	0	137	0	0	26	2	322	367	444	0	0	0	0	0	138	64	26	2	438	254	203	137	0	178	0	210	380	0	26	2
35	2	728	545	608	544	210	419	49	59	0	78	35	2	235	399	334	282	533	478	0	71	184	124	35	2	330	455	524	469	592	479	157	0	137	3	35	2	321	458	466	559	368	392	72	185	0	2	35	2
3	3	570	173	0	0	0	0	0	0	0	0	3	3	324	165	224	118	1	0	0	220	0	0	3	3	370	216	0	0	0	0	0	0	0	0	3	3	393	120	103	87	20	19	302	286	0	0	3	3
6	3	445	406	49	0	84	138	132	148	0	0	6	3	225	169	0	0	402	345	21	0	0	0	6	3	321	268	0	0	247	472	62	0	0	0	6	3	127	190	0	0	0	179	0	104	0	180	6	3
9	3	333	222	103	82	211	0	346	64	124	0	9	3	270	323	86	575	621	106	116	0	0	0	9	3	274	325	621	143	492	0	157	0	0	0	9	3	150	229	95	7	0	278	228	231	99	98	9	3
13	3	588	498	644	180	250	295	0	0	0	0	13	3	241	206	87	121	23	27	95	3	0	0	13	3	288	303	438	150	363	73	3	0	0	0	13	3	277	1	0	0	0	0	0	0	0	469	13	3
15	3	82	721	661	270	446	0	0	0	0	0	15	3	389	0	310	266	323	485	283	0	0	0	15	3	383	662	166	0	0	0	266	0	0	0	15	3	61	295	490	0	316	43	0	225	170	193	15	3
16	3	194	227	317	85	0	0	0	0	0	0	16	3	113	292	94	0	0	0	0	0	0	0	16	3	84	167	283	300	0	287	0	0	0	0	16	3	311	228	54	33	150	22	0	40	0	0	16	3
25	3	302	384	314	387	98	273	0	242	0	0	25	3	98	224	426	155	0	133	412	0	0	0	25	3	391	346	0	6	0	0	0	0	0	0	25	3	183	264	0	49	335	0	0	234	0	0	25	3
30	3	582	287	540	350	154	129	0	0	0	0	30	3	383	207	216	0	1086	535	0	0	0	0	30	3	268	574	422	566	0	0	0	0	0	0	30	3	11	151	0	0	0	0	0	0	0	0	30	3
32	3	499	400	213	0	0	0	0	193	0	0	32	3	373	373	264	0	0	0	0	18	1	160	32	3	430	325	166	169	115	0	0	0	0	0	32	3	220	0	2	1	0	187	0	133	206	0	32	3
4	4	210	188	264	154	204	0	157	19	135	56	4	4	160	248	379	238	1	0	72	109	0	0	4	4	218	99	157	158	483	0	0	43	230	3	4	4	556	371	512	261	395	336	328	366	117	148	4	4
7	4	133	479	1	268	0	198	91	210	0	0	7	4	0	0	0	0	0	0	1	0	0	0	7	4	279	228	277	259	173	82	93	109	124	0	7	4	0	0	0	0	0	2	0	0	0	0	7	4
10	4	301	441	447	0	0	37	0	7	0	0	10	4	125	157	93	83	0	0	0	0	0	0	10	4	282	300	0	0	0	0	0	0	0	0	10	4	588	826	535	172	37	39	0	0	17	25	10	4
20	4	372	710	176	234	0	43	0	42	0	0	20	4	263	290	330	71	119	0	118	439	0	0	20	4	550	215	274	181	313	589	97	0	6	0	20	4	172	1	69	161	1	0	167	0	0	0	20	4
24	4	342	237	301	47	0	0	311	0	0	0	24	4	0	0	0	2	1	0	0	0	0	0	24	4	0	0	0	0	0	0	0	0	0	0	24	4	164	174	310	34	302	150	287	143	0	0	24	4
29	4	233	340	21	0	463	117	698	132	0	0	29	4	178	117	147	163	0	170	0	0	0	147	29	4	261	529	268	2	395	105	0	0	0	0	29	4	267	205	269	123	0	388	0	0	0	0	29	4
31	4	312	311	360	378	243	383	313	97	0	47	31	4	13	57	53	30	48	29	30	48	37	21	31	4	110	95	224	88	231	124	0	0	96	0	31	4	180	180	203	202	283	209	63	160	209	0	31	4
33	4	99	299	0	0	201	156	0	0	0	0	33	4	6	133	190	0	0	0	0	0	0	0	33	4	492	214	166	108	30	399	0	0	380	88	33	4	155	326	90	0	0	23	0	85	0	0	33	4
34	4	403	322	296	52	258	194	0	127	0	0	34	4	205	313	6	0	0	122	0	0	0	0	34	4	422	94	249	274	358	56	5	0	0	0	34	4	483	520	409	8	0	63	3	51	0	0	34	4
		9	9	9	9	9	9	9	9	9	9			9	9	9	9	9	9	9	9	9	9			9	9	9	9	9	9	9	9	9	9			9	9	9	9	9	9	9	9	9	9
		402.222	330.556	220.778	221.778	193	213.111	187.556	93.1111	30.2222	118			303.222	328.222	333.222	259.111	333.556	131.667	114.444	59.6667	56.4444	74.1111			296.778	285.222	332.667	215.333	278.889	306.778	147.556	52.2222	74.8889	28.6667			287.556	342.333	321.556	181	272.778	189.333	131.222	57.1111	71.6667	36.5556
		233.522	192.044	131.919	207.034	169.515	191.096	300.508	106.593	88.8071	166.032			174.662	165.079	231.286	232.267	137.686	85.805	144.623	74.7329	104.743	110.507			218.324	116.255	185.033	144.663	182.838	141.263	157.881	72.4082	84.9315	76.248			114.404	148.005	148.14	111.972	165.737	169.035	117.771	67.9732	147.453	54.8227
		77.8406	64.0148	43.9731	69.0112	56.5049	63.6988	100.169	35.5311	29.6024	55.3441			58.2206	55.0262	77.0953	77.4223	45.8954	28.6017	48.2076	24.911	34.9142	36.8358			72.7747	38.7516	61.6777	48.2208	60.9461	47.0876	52.6271	24.1361	28.3105	25.416			38.1347	49.335	49.3801	37.324	55.2456	56.3449	39.2569	22.6577	49.1508	18.2742
		8	8	8	8	8	8	8	8	8	8			8	8	8	8	8	8	8	8	8	8			8	8	8	8	8	8	8	8	8	8			8	8	8	8	8	8	8	8	8	8
		425.125	466.25	304.625	196.375	124.375	198.875	31.625	71.375	63	93.75			281.5	275.875	228.125	219.375	218	182.375	49.25	74	23.875	18.625			269	322.375	316.125	204.25	223.375	187.875	58.375	31.5	55.375	40.625			258.625	335.875	268.875	225.125	173	187	119.5	149.375	76	2.375
		175.478	187.539	135.03	198.123	112.412	207.764	46.8064	79.2103	94.1746	92.4102			138.506	97.2808	123.216	135.096	212.291	264.931	97.3987	133.319	64.7466	42.9915			90.8845	171.825	212.747	245.969	218.027	245.531	81.2332	79.1147	66.1102	62.1885			99.3118	124.566	140.059	176.436	168.736	166.472	131.616	79.4372	135.444	5.95069
		62.041	66.305	47.7403	70.0472	39.7438	73.4556	16.5486	28.0051	33.2958	32.6719			48.9694	34.394	43.5634	47.7635	75.0562	93.6673	34.4356	47.1354	22.8914	15.1998			32.1325	60.7495	75.2174	86.9632	77.0844	86.8084	28.7203	27.9713	23.3735	21.987			35.112	44.0407	49.5182	62.3794	59.6571	58.8567	46.5334	28.0853	47.8868	2.10389
		9	9	9	9	9	9	9	9	9	9			9	9	9	9	9	9	9	9	9	9			9	9	9	9	9	9	9	9	9	9			9	9	9	9	9	9	9	9	9	9
		399.444	368.667	315.667	150.444	138.111	92.7778	53.1111	71.8889	13.7778	0			268.444	217.667	189.667	137.222	272.889	181.222	103	26.7778	0.111111	17.7778			312.111	354	232.889	148.222	135.222	92.4444	54.2222	0	0	0			192.556	164.222	82.6667	19.6667	91.2222	80.8889	58.8889	139.222	52.7778	104.444
		182.635	169.563	250.976	153.222	147.75	122.357	118.191	97.0186	41.3333	0			110.415	108.143	134.231	188.581	380.999	216.378	148.86	72.6976	0.333333	53.3333			102.829	161.64	224.342	188.472	188.249	170.868	95.3923	0	0	0			121.738	107.079	158.568	30.8788	141.46	104.941	118.309	109.657	83.7165	158.523
		60.8783	56.5209	83.6587	51.0741	49.2501	40.7856	39.397	32.3395	13.7778	0			36.8051	36.0478	44.7437	62.8602	127	72.126	49.6199	24.2325	0.111111	17.7778			34.2764	53.88	74.7807	62.824	62.7497	56.9562	31.7974	0	0	0			40.5792	35.6931	52.8559	10.2929	47.1533	34.9803	39.4365	36.5524	27.9055	52.841
		9	9	9	9	9	9	9	9	9	9			9	9	9	9	9	9	9	9	9	9			9	9	9	9	9	9	9	9	9	9			9	9	9	9	9	9	9	9	9	9
		267.222	369.667	207.333	125.889	152.111	125.333	174.444	70.4444	15	11.4444			105.556	146.111	133.111	65.2222	18.7778	35.6667	24.5556	66.2222	4.11111	18.6667			290.444	197.111	179.444	118.889	220.333	150.556	21.6667	16.8889	92.8889	10.1111			285	289.222	266.333	106.778	113.111	134.444	94.2222	89.4444	38.1111	19.2222
		105.423	156.149	166.529	139.401	163.462	124.195	234.773	74.6443	45	22.8206			102.488	117.64	142.424	84.9717	40.7639	64.3972	42.694	144.671	12.3333	48.6236			176.258	154.852	110.797	107.286	181.217	205.664	41.6203	37.3545	134.291	29.2252			206.561	261.832	193.578	98.8468	163.379	147.04	133.191	121.361	74.6549	48.9943
		35.1409	52.0497	55.5098	46.467	54.4874	41.3985	78.2576	24.8814	15	7.60685			34.1626	39.2133	47.4747	28.3239	13.588	21.4657	14.2313	48.2237	4.11111	16.2079			58.7528	51.6173	36.9324	35.7621	60.4056	68.5545	13.8734	12.4515	44.7637	9.74173			68.8535	87.2775	64.526	32.9489	54.4596	49.0134	44.3971	40.4537	24.885	16.3314
Lick Number 24-h after administration												Lick Number 24-h after administration												Lick Number 24-h after administration
ID	IMI	Day 12										ID	IMI	Day 17										ID	IMI	Day 23
		3'	6'	9'	12'	15'	18'	21'	24'	27'	30'			3'	6'	9'	12'	15'	18'	21'	24'	27'	30'			3'	6'	9'	12'	15'	18'	21'	24'	27'	30'
1	1	231	227	130	85	0	0	0	0	4	74	1	1	291	299	381	0	0	0	52	0	0	0	1	1	483	172	354	67	0	0	0	0	0	0
8	1	190	195	225	137	107	50	101	190	259	0	8	1	242	369	235	375	184	328	9	113	80	16	8	1	263	284	345	254	196	17	76	93	0	1
11	1	115	212	135	107	131	182	202	88	0	105	11	1	280	418	424	363	348	180	388	165	285	274	11	1	385	487	511	404	333	191	3	0	0	42
18	1	268	311	326	428	273	230	83	171	0	0	18	1	342	369	273	405	392	132	189	98	0	0	18	1	370	322	421	216	202	95	126	26	1	0
19	1	334	433	459	564	41	174	347	0	0	2	19	1	226	229	0	63	136	254	4	96	0	0	19	1	491	372	368	302	201	252	222	0	0	0
21	1	117	306	431	252	135	151	259	152	110	206	21	1	195	501	305	350	248	263	206	0	0	150	21	1	201	198	370	219	282	98	139	116	84	0
22	1	234	256	279	296	100	0	159	143	190	64	22	1	216	230	260	210	250	312	0	58	42	33	22	1	283	157	150	301	196	65	0	98	57	70
27	1	355	554	578	236	333	86	95	0	1	0	27	1	431	421	87	466	0	96	183	222	266	0	27	1	469	294	325	214	374	0	108	88	104	9
28	1	715	873	745	300	208	1166	3	52	0	64	28	1	821	465	1294	7	817	1283	262	51	0	0	28	1	711	1394	950	327	476	0	0	0	0	0
2	2	173	257	171	146	175	74	9	145	272	0	2	2	291	256	339	150	325	133	26	130	252	10	2	2	302	288	164	38	215	112	169	0	0	0
5	2	453	517	378	652	71	0	0	2	0	0	5	2	436	474	403	300	370	358	227	74	0	0	5	2	488	432	578	137	457	62	105	96	56	0
12	2	282	294	125	0	355	136	166	0	0	0	12	2	297	190	361	199	240	0	0	270	0	76	12	2	367	271	194	280	0	64	0	86	0	0
14	2	293	393	369	380	181	75	154	141	0	86	14	2	301	449	215	253	74	235	119	303	0	240	14	2	366	386	432	304	282	228	243	2	75	49
17	2	515	387	316	178	0	0	143	0	0	0	17	2	406	451	80	278	146	0	218	0	0	0	17	2	470	545	243	578	110	0	0	0	32	0
23	2	301	396	178	69	0	42	0	167	213	0	23	2	464	310	334	354	450	508	0	0	0	0	23	2	375	652	165	86	291	792	0	74	13	0
26	2	655	386	288	545	183	0	0	0	84	1	26	2	523	467	4	240	0	0	246	105	1	15	26	2	506	231	206	20	188	126	150	4	32	123
35	2	412	685	487	531	654	414	88	64	0	0	35	2	440	340	503	375	152	333	9	1	49	105	35	2	344	342	402	352	451	250	210	144	66	0
3	3	420	9	201	0	85	0	438	8	102	0	3	3	0	0	0	0	0	0	0	0	0	0	3	3	433	408	343	75	140	0	0	55	0	0
6	3	370	211	194	108	108	160	121	81	0	0	6	3	289	96	149	79	215	9	172	138	30	0	6	3	273	198	379	67	147	0	180	0	0	0
9	3	309	141	191	93	112	119	0	0	84	0	9	3	314	206	219	204	85	182	62	145	0	0	9	3	305	263	240	95	143	0	0	1	103	25
13	3	504	419	86	0	301	247	38	166	31	0	13	3	352	354	501	147	167	75	218	79	0	0	13	3	623	638	198	105	127	0	0	0	0	40
15	3	750	726	520	261	0	191	0	0	1	0	15	3	563	535	250	269	310	0	287	0	0	64	15	3	598	754	430	0	2	301	0	0	0	0
16	3	72	120	231	549	0	0	112	216	132	0	16	3	501	344	90	121	69	295	61	39	0	0	16	3	597	458	212	184	0	0	0	0	0	11
25	3	370	415	290	364	292	168	56	60	42	90	25	3	308	420	171	0	99	0	3	255	0	2	25	3	347	239	233	186	224	279	0	84	60	21
30	3	738	498	288	178	376	54	0	0	72	0	30	3	163	144	100	108	165	111	0	219	0	0	30	3	6	0	1	0	0	0	8	0	0	0
32	3	455	451	208	280	41	0	0	0	0	0	32	3	357	204	255	298	0	0	0	0	0	0	32	3	361	436	28	263	115	32	0	0	363	0
4	4	99	266	103	61	180	6	0	5	97	0	4	4	265	306	359	198	400	158	349	180	90	0	4	4	262	209	332	175	72	289	118	0	0	0
7	4	288	241	387	300	134	114	142	12	103	0	7	4	243	165	182	299	74	186	63	81	0	0	7	4	146	66	4	0	0	0	0	0	0	0
10	4	760	309	250	94	191	0	317	99	0	0	10	4	927	849	396	374	243	85	215	72	94	147	10	4	526	403	384	146	252	36	167	19	53	107
20	4	257	157	92	385	0	0	138	58	87	0	20	4	40	42	0	0	0	61	0	0	0	0	20	4
24	4	586	146	0	1	310	302	0	0	0	1	24	4	462	171	0	170	0	0	1	0	0	0	24	4	489	2	183	37	0	272	0	0	0	0
29	4	345	194	13	94	428	8	0	130	56	0	29	4	98	167	41	71	192	218	0	0	118	0	29	4	327	211	84	248	4	0	0	0	73	0
31	4	116	71	63	71	74	30	45	44	52	36	31	4	266	117	145	78	121	117	49	3	47	3	31	4	246	163	97	32	33	30	30	39	32	33
33	4	323	223	111	120	259	0	90	0	0	0	33	4	116	106	0	178	0	0	145	0	2	0	33	4	242	283	146	11	206	0	0	0	0	0
34	4	527	214	374	9	0	0	0	0	0	0	34	4	122	186	69	244	49	100	144	0	0	0	34	4	111	61	0	48	0	0	57	313	0	0
		9	9	9	9	9	9	9	9	9	9			9	9	9	9	9	9	9	9	9	9			9	9	9	9	9	9	9	9	9	9
		284.333	374.111	367.556	267.222	147.556	226.556	138.778	88.4444	62.6667	57.2222			338.222	366.778	362.111	248.778	263.889	316.444	143.667	89.2222	74.7778	52.5556			406.222	408.889	421.556	256	251.111	79.7778	74.8889	46.7778	27.3333	13.5556
		181.711	220.026	206.017	155.27	106.797	361.698	115.307	78.2146	99.9712	68.6145			195.134	97.1607	373.698	182.75	247.961	377.907	135.957	72.8162	117.164	96.2173			153.902	383.779	219.736	94.5674	135.735	90.7246	80.1989	50.5415	42.4235	25.2295
		60.5704	73.3421	68.6724	51.7566	35.5989	120.566	38.4357	26.0715	33.3237	22.8715			65.0448	32.3869	124.566	60.9166	82.6536	125.969	45.3189	24.2721	39.0547	32.0724			51.3008	127.926	73.2452	31.5225	45.2448	30.2415	26.733	16.8472	14.1412	8.40983
		8	8	8	8	8	8	8	8	8	8			8	8	8	8	8	8	8	8	8	8			8	8	8	8	8	8	8	8	8	8
		385.5	414.375	289	312.625	202.375	92.625	70	64.875	71.125	10.875			394.75	367.125	279.875	268.625	219.625	195.875	105.625	110.375	37.75	55.75			402.25	393.375	298	224.375	249.25	204.25	109.625	50.75	34.25	21.5
		154.098	133.831	123.864	246.222	216.469	138.421	75.9191	74.8569	110.802	30.3571			88.0158	108.797	168.276	75.2708	154.291	193.868	110.346	119.911	88.2411	84.3983			75.0709	144.671	153.587	190.511	157.262	251.953	99.3507	56.3655	29.1535	44.4522
		54.482	47.3165	43.7925	87.0525	76.5334	48.9391	26.8415	26.4659	39.1743	10.7329			31.1183	38.4654	59.4944	26.6123	54.5501	68.5429	39.0132	42.3948	31.198	29.8393			26.5416	51.1489	54.3011	67.3556	55.6005	89.079	35.1258	19.9282	10.3073	15.7162
		9	9	9	9	9	9	9	9	9	9			9	9	9	9	9	9	9	9	9	9			9	9	9	9	9	9	9	9	9	9
		443.111	332.222	245.444	203.667	146.111	104.333	85	59	51.5556	10			316.333	255.889	192.778	136.222	123.333	74.6667	89.2222	97.2222	3.33333	7.33333			393.667	377.111	229.333	108.333	99.7778	68	20.8889	15.5556	58.4444	10.7778
		209.739	226.883	119.267	179.963	140.632	93.823	140.794	81.477	48.5698	30			166.685	169.915	142.109	106.023	101.443	104.881	109.205	97.3059	10	21.2603			197.86	231.155	145.631	88.1476	80.3053	126.417	59.7253	31.4329	120.019	14.7545
		69.9129	75.6275	39.7555	59.9877	46.8773	31.2743	46.9314	27.159	16.1899	10			55.5618	56.6383	47.3696	35.3411	33.8144	34.9603	36.4016	32.4353	3.33333	7.08676			65.9535	77.0518	48.5438	29.3825	26.7684	42.139	19.9084	10.4776	40.0063	4.91816
		9	9	9	9	9	9	9	9	9	9			9	9	9	9	9	9	9	9	9	9			8	8	8	8	8	8	8	8	8	8
		366.778	202.333	154.778	126.111	175.111	51.1111	81.3333	38.6667	43.8889	4.11111			282.111	234.333	132.444	179.111	119.889	102.778	107.333	37.3333	39	16.6667			293.625	174.75	153.75	87.125	70.875	78.375	46.5	46.375	19.75	17.5
		218.974	70.7425	146.659	130.386	142.611	101.05	106.234	48.3658	44.8482	11.9629			272.962	241.316	153.466	117.792	136.506	76.3623	118.572	62.859	49.224	48.8851			148.498	131.502	141.347	90.6618	101.449	125.675	63.9911	108.658	29.3781	37.9624
		72.9912	23.5808	48.8864	43.4621	47.537	33.6833	35.4115	16.1219	14.9494	3.98764			90.9874	80.4387	51.1553	39.2639	45.502	25.4541	39.5239	20.953	16.408	16.295			52.502	46.493	49.9738	32.0538	35.8675	44.4329	22.6243	38.4164	10.3867	13.4217
[truncated: 22 more columns]

## Sheet: BN time course
Burst Number 1-h after administration												Burst Number 1-h after administration												Burst Number 1-h after administration												Burst Number 1-h after administration												Burst Number 1-h after administration
ID	IMI	Day 1										ID	IMI	Day 5										ID	IMI	Day 8										ID	IMI	Day 15										ID	IMI
		3'	6'	9'	12'	15'	18'	21'	24'	27'	30'			3'	6'	9'	12'	15'	18'	21'	24'	27'	30'			3'	6'	9'	12'	15'	18'	21'	24'	27'	30'			3'	6'	9'	12'	15'	18'	21'	24'	27'	30'
1	1	18	16	9	0	0	0	0	5	1	0	1	1	12	6	8	0	8	0	0	12	0	0	1	1	12	8	12	6	8	2	0	0	0	1	1	1	17	7	10	6	0	0	2	8	0	0	1	1
8	1	12	10	5	7	3	2	2	5	0	1	8	1	6	9	5	17	18	15	3	6	6	4	8	1	11	5	11	3	11	6	6	2	8	0	8	1	17	44	12	10	21	7	7	7	3	7	8	1
11	1	12	19	37	2	20	22	1	6	4	19	11	1	14	24	16	13	23	5	0	1	0	0	11	1	17	32	35	19	36	20	5	0	1	2	11	1	21	15	39	44	1	6	18	0	3	14	11	1
18	1	16	16	8	6	5	6	5	0	0	9	18	1	11	17	16	8	15	3	5	4	4	2	18	1	8	13	15	14	8	11	5	9	11	0	18	1	8	6	6	6	7	8	5	1	1	0	18	1
19	1	27	25	0	10	25	18	1	10	0	0	19	1	23	10	30	21	5	15	15	3	0	18	19	1	15	15	17	19	14	22	23	3	0	0	19	1	25	21	15	3	20	2	0	0	0	0	19	1
21	1	9	12	7	3	7	0	8	6	0	6	21	1	6	7	1	5	7	2	1	4	7	0	21	1	7	8	4	7	2	9	8	9	0	0	21	1	5	7	5	7	9	8	7	5	0	3	21	1
22	1	21	18	22	28	19	4	4	0	0	13	22	1	12	24	22	12	69	11	7	7	0	12	22	1	10	10	10	24	19	38	20	4	5	0	22	1	17	22	17	10	8	22	5	0	0	0	22	1
27	1	33	32	19	13	11	12	12	0	0	0	27	1	13	20	26	9	12	10	19	0	1	10	27	1	17	25	11	2	13	13	1	0	2	6	27	1	12	20	18	2	13	3	6	5	0	0	27	1
28	1	19	18	9	4	1	7	17	0	0	0	28	1	9	3	13	12	11	2	0	0	0	0	28	1	10	4	15	4	10	13	0	0	0	0	28	1	12	37	16	4	9	29	0	0	15	0	28	1
2	2	12	11	8	0	2	0	0	1	7	6	2	2	4	4	4	7	3	0	0	0	0	0	2	2	15	7	8	0	7	0	0	0	0	8	2	2	20	10	9	9	2	0	4	5	0	0	2	2
5	2	13	23	10	6	7	17	4	6	7	0	5	2	12	4	7	7	13	14	0	0	0	0	5	2	8	6	3	1	10	11	2	1	6	0	5	2	7	9	7	3	7	3	3	9	0	3	5	2
12	2	10	7	12	5	5	11	0	12	0	13	12	2	20	13	0	4	0	0	0	0	0	0	12	2	9	12	4	5	0	0	0	0	0	0	12	2	7	11	7	0	0	0	0	0	0	0	12	2
14	2	10	14	3	6	6	4	1	2	4	3	14	2	4	6	4	5	2	0	4	6	1	0	14	2	4	14	4	3	5	2	5	5	3	3	14	2	7	6	6	2	5	7	10	3	4	0	14	2
17	2	9	7	7	0	0	4	0	0	1	2	17	2	3	5	2	1	2	6	3	0	0	1	17	2	2	1	2	6	0	0	0	0	0	0	17	2	5	3	0	2	3	1	3	6	0	0	17	2
23	2	7	11	16	12	0	0	0	0	0	0	23	2	9	22	25	19	4	0	0	1	0	3	23	2	7	1	11	8	4	15	3	0	0	0	23	2	9	7	4	10	0	17	0	2	7	0	23	2
26	2	18	27	12	0	5	1	0	0	0	0	26	2	18	11	19	8	4	0	0	5	0	0	26	2	10	11	11	0	0	0	0	0	6	4	26	2	18	9	5	2	0	6	0	8	15	0	26	2
35	2	18	13	15	13	4	10	1	2	0	1	35	2	17	19	23	14	12	34	0	9	9	8	35	2	6	7	13	9	8	8	2	0	3	1	35	2	7	19	21	12	11	16	3	4	0	1	35	2
3	3	26	5	0	0	0	0	0	0	0	0	3	3	15	7	4	3	0	0	0	4	0	0	3	3	10	9	0	0	0	0	0	0	0	0	3	3	14	5	2	3	1	2	5	5	0	0	3	3
6	3	6	10	1	0	1	1	1	6	0	0	6	3	2	3	0	0	4	4	2	0	0	0	6	3	7	8	0	0	7	7	3	0	0	0	6	3	4	6	0	0	0	3	0	2	0	2	6	3
9	3	13	5	3	3	4	0	14	2	2	0	9	3	5	3	4	13	8	4	2	0	0	0	9	3	11	23	9	3	21	0	2	0	0	0	9	3	6	8	3	3	0	2	4	8	1	1	9	3
13	3	17	11	20	6	8	10	0	0	0	0	13	3	18	19	17	13	6	5	10	1	0	0	13	3	7	25	26	3	14	4	1	0	0	0	13	3	12	0	0	0	0	0	0	0	0	40	13	3
15	3	3	28	20	6	12	0	0	0	0	0	15	3	4	0	9	4	3	24	16	0	0	0	15	3	8	13	5	0	0	0	4	0	0	0	15	3	1	7	7	0	4	2	0	5	6	6	15	3
16	3	5	4	5	3	0	0	0	0	0	0	16	3	2	5	2	0	0	0	0	0	0	0	16	3	1	3	5	7	0	3	0	0	0	0	16	3	18	12	6	4	17	3	0	7	0	0	16	3
25	3	7	5	6	3	3	6	0	4	0	0	25	3	6	2	3	1	0	2	5	0	0	0	25	3	3	3	0	2	0	0	0	0	0	0	25	3	4	6	0	1	10	0	0	3	0	0	25	3
30	3	26	18	17	22	5	3	0	0	0	0	30	3	8	4	5	0	11	10	0	0	0	0	30	3	7	9	9	11	0	0	0	0	0	0	30	3	4	22	0	0	0	0	0	0	0	0	30	3
32	3	6	6	5	0	0	0	0	2	0	0	32	3	4	4	3	0	0	0	0	2	0	4	32	3	7	4	3	2	1	0	0	0	0	0	32	3	7	0	0	0	0	8	0	5	8	0	32	3
4	4	16	18	24	14	18	0	13	2	14	9	4	4	28	23	25	28	0	0	9	17	0	0	4	4	22	5	9	4	15	0	0	4	8	1	4	4	20	19	29	11	15	18	16	14	5	10	4	4
7	4	10	11	0	5	0	9	2	7	0	0	7	4	0	0	0	0	0	0	0	0	0	0	7	4	7	11	8	6	5	3	6	2	5	0	7	4	0	0	0	0	0	0	0	0	0	0	7	4
10	4	6	8	9	0	0	3	0	1	0	0	10	4	5	11	6	4	0	0	0	0	0	0	10	4	20	24	0	0	0	0	0	0	0	0	10	4	14	8	9	6	3	2	0	0	2	2	10	4
20	4	3	3	3	5	0	1	0	1	0	0	20	4	6	6	3	2	1	0	2	7	0	0	20	4	7	5	4	5	5	23	3	0	1	0	20	4	5	0	1	7	0	0	9	0	0	0	20	4
24	4	18	9	8	2	0	0	13	0	0	0	24	4	0	0	0	0	0	0	0	0	0	0	24	4	0	0	0	0	0	0	0	0	0	0	24	4	6	4	12	1	14	8	16	6	0	0	24	4
29	4	8	12	1	0	13	3	15	6	0	0	29	4	6	7	5	5	0	8	0	0	0	5	29	4	18	22	19	1	16	12	0	0	0	0	29	4	12	15	12	4	0	22	0	0	0	0	29	4
31	4	12	12	16	6	4	11	13	10	0	2	31	4	2	13	13	4	14	6	4	9	8	3	31	4	4	12	17	8	9	5	0	0	5	0	31	4	28	26	22	13	21	23	9	7	14	0	31	4
33	4	6	9	0	0	5	4	0	0	0	0	33	4	1	8	15	0	0	0	0	0	0	0	33	4	15	3	5	2	3	9	0	0	8	3	33	4	5	21	5	0	0	1	0	7	0	0	33	4
34	4	13	11	17	2	14	16	0	11	0	0	34	4	10	9	1	0	0	6	0	0	0	0	34	4	9	1	4	6	5	2	1	0	0	0	34	4	34	76	32	1	0	5	1	7	0	0	34	4
		9	9	9	9	9	9	9	9	9	9			9	9	9	9	9	9	9	9	9	9			9	9	9	9	9	9	9	9	9	9			9	9	9	9	9	9	9	9	9	9
		18.5556	18.4444	12.8889	8.11111	10.1111	7.88889	5.55556	3.55556	0.555556	5.33333			11.7778	13.3333	15.2222	10.7778	18.6667	7	5.55556	4.11111	2	5.11111			11.8889	13.3333	14.4444	10.8889	13.4444	14.8889	7.55556	3	3	1			14.8889	19.8889	15.3333	10.2222	9.77778	9.44444	5.55556	2.88889	2.44444	2.66667
		7.66667	6.63534	11.2854	8.47709	9.15757	7.88106	5.76869	3.67801	1.33333	7			5.09357	8.03119	9.65373	6.24055	19.7041	5.83095	7.00198	3.85501	2.87228	6.64162			3.68932	9.43398	8.57483	8.2226	9.67098	10.6823	8.41295	3.7081	4.09268	2			6.27384	13.3645	10.025	12.969	7.29345	9.67098	5.41089	3.33333	4.87625	4.8734
		2.55556	2.21178	3.76181	2.8257	3.05252	2.62702	1.9229	1.226	0.444444	2.33333			1.69786	2.67706	3.21791	2.08018	6.56802	1.94365	2.33399	1.285	0.957427	2.21387			1.22977	3.14466	2.85828	2.74087	3.22366	3.56076	2.80432	1.23603	1.36423	0.666667			2.09128	4.45485	3.34166	4.32299	2.43115	3.22366	1.80363	1.11111	1.62542	1.62447
		8	8	8	8	8	8	8	8	8	8			8	8	8	8	8	8	8	8	8	8			8	8	8	8	8	8	8	8	8	8			8	8	8	8	8	8	8	8	8	8
		12.125	14.125	10.375	5.25	3.625	5.875	0.75	2.875	2.375	3.125			10.875	10.5	10.5	8.125	5	6.75	0.875	2.625	1.25	1.5			7.625	7.375	7	4	4.25	4.5	1.5	0.75	2.25	2			10	9.25	7.375	5	3.5	6.25	2.875	4.625	3.25	0.5
		4.05101	7.23952	4.30739	5.20302	2.66927	6.17454	1.38873	4.1897	3.15945	4.48609			6.89591	7.03055	10.1278	5.76783	4.8107	12.0919	1.64208	3.5431	3.15096	2.82843			3.96187	4.80885	4.27618	3.54562	3.95511	6	1.85164	1.75255	2.65922	2.87849			5.68205	4.6828	6.11643	4.56696	3.96412	6.84001	3.31393	3.02076	5.41822	1.06904
		1.43225	2.55956	1.52289	1.83955	0.943729	2.18303	0.49099	1.48128	1.11704	1.58607			2.43807	2.48567	3.5807	2.03924	1.70084	4.27514	0.580563	1.25268	1.11403	1			1.40073	1.70018	1.51186	1.25357	1.39834	2.12132	0.654654	0.61962	0.940175	1.0177			2.00891	1.65562	2.16248	1.61466	1.40153	2.41831	1.17165	1.068	1.91563	0.377964
		9	9	9	9	9	9	9	9	9	9			9	9	9	9	9	9	9	9	9	9			9	9	9	9	9	9	9	9	9	9			9	9	9	9	9	9	9	9	9	9
		12.1111	10.2222	8.55556	4.77778	3.66667	2.22222	1.66667	1.55556	0.222222	0			7.11111	5.22222	5.22222	3.77778	3.55556	5.44444	3.88889	0.777778	0	0.444444			6.77778	10.7778	6.33333	3.11111	4.77778	1.55556	1.11111	0	0	0			7.77778	7.33333	2	1.22222	3.55556	2.22222	1	3.88889	1.66667	5.44444
		8.97837	8.02773	8.11035	6.86982	4.15331	3.56293	4.63681	2.18581	0.666667	0			5.68868	5.51765	5.04425	5.42627	4.06544	7.66667	5.62238	1.39443	0	1.33333			3.11359	8.19722	8.18535	3.68932	7.75851	2.55495	1.53659	0	0	0			5.62978	6.65207	2.78388	1.64148	6.04382	2.48886	2	2.848	3.08221	13.1064
		2.99279	2.67591	2.70345	2.28994	1.38444	1.18764	1.5456	0.728604	0.222222	0			1.89623	1.83922	1.68142	1.80876	1.35515	2.55556	1.87413	0.464811	0	0.444444			1.03786	2.73241	2.72845	1.22977	2.58617	0.851651	0.512197	0	0	0			1.87659	2.21736	0.927961	0.547159	2.01461	0.829621	0.666667	0.949334	1.0274	4.3688
		9	9	9	9	9	9	9	9	9	9			9	9	9	9	9	9	9	9	9	9			9	9	9	9	9	9	9	9	9	9			9	9	9	9	9	9	9	9	9	9
		10.2222	10.3333	8.66667	3.77778	6	5.22222	6.22222	4.22222	1.55556	1.22222			6.44444	8.55556	7.55556	4.77778	1.66667	2.22222	1.66667	3.66667	0.888889	0.888889			11.3333	9.22222	7.33333	3.55556	6.44444	6	1.11111	0.666667	3	0.444444			13.7778	18.7778	13.5556	4.77778	5.88889	8.77778	5.66667	4.55556	2.33333	1.33333
		4.96935	4	8.66025	4.49382	7.1239	5.56277	6.9602	4.35252	4.66667	2.99073			8.74802	6.98411	8.48692	8.94117	4.63681	3.38296	3.08221	6.10328	2.66667	1.83333			7.68115	8.80025	6.78233	2.92024	5.83333	7.64853	2.08833	1.41421	3.5	1.01379			11.4976	23.4136	11.6738	4.84195	8.3583	9.60179	6.94622	4.90181	4.69042	3.31662
		1.65645	1.33333	2.88675	1.49794	2.37463	1.85426	2.32007	1.45084	1.55556	0.996909			2.91601	2.32804	2.82897	2.98039	1.5456	1.12765	1.0274	2.03443	0.888889	0.611111			2.56038	2.93342	2.26078	0.973412	1.94444	2.54951	0.696109	0.471405	1.16667	0.337931			3.83253	7.80452	3.89127	1.61398	2.7861	3.2006	2.31541	1.63394	1.56347	1.10554
Burst Number 24-h after administration												Burst Number 24-h after administration												Burst Number 1-h after administration
ID	IMI	Day 12										ID	IMI	Day 17										ID	IMI	Day 23
		3'	6'	9'	12'	15'	18'	21'	24'	27'	30'			3'	6'	9'	12'	15'	18'	21'	24'	27'	30'			3'	6'	9'	12'	15'	18'	21'	24'	27'	30'
1	1	14	7	5	4	0	0	0	0	1	6	1	1	19	21	33	0	0	0	4	0	0	0	1	1	21	7	16	4	0	0	0	0	0	0
8	1	10	16	19	5	3	4	5	7	24	0	8	1	13	18	10	16	9	22	3	7	4	3	8	1	12	20	17	6	11	1	2	3	0	0
11	1	10	37	22	20	5	28	22	5	0	5	11	1	16	13	13	13	10	8	12	7	7	16	11	1	17	16	14	13	8	5	1	0	0	2
18	1	13	11	7	12	11	7	4	6	0	0	18	1	11	15	13	12	12	6	2	4	0	0	18	1	11	10	17	5	6	2	3	2	0	0
19	1	24	20	26	30	1	10	12	0	0	0	19	1	14	15	0	1	10	6	2	8	0	0	19	1	28	27	28	20	5	16	11	0	0	0
21	1	5	9	10	5	2	2	7	3	1	8	21	1	6	12	7	8	4	5	8	0	0	2	21	1	7	5	7	7	6	3	6	2	3	0
22	1	15	18	18	24	8	0	19	10	17	7	22	1	7	16	17	15	11	19	0	1	1	5	22	1	13	8	17	34	24	6	0	11	6	5
27	1	15	12	19	7	9	3	3	0	0	0	27	1	7	16	3	15	0	3	5	7	9	0	27	1	16	12	11	11	11	0	4	3	3	1
28	1	11	18	14	4	6	16	1	7	0	4	28	1	10	10	11	2	11	28	5	3	0	0	28	1	8	7	10	7	21	0	0	0	0	0
2	2	18	16	18	21	6	11	2	4	5	0	2	2	11	17	22	4	8	9	4	3	8	1	2	2	18	23	21	4	26	14	16	0	0	0
5	2	20	19	4	22	10	0	0	1	0	0	5	2	9	6	7	7	8	15	5	1	0	0	5	2	8	12	26	6	19	5	3	2	1	0
12	2	10	10	6	0	10	7	8	0	0	0	12	2	12	7	13	7	8	0	0	9	0	2	12	2	10	17	13	14	0	3	0	5	0	0
14	2	6	7	11	7	4	3	4	5	0	3	14	2	8	19	8	8	3	7	6	8	0	13	14	2	8	8	10	10	8	7	8	1	5	5
17	2	14	13	10	3	0	0	2	0	0	0	17	2	11	13	3	10	5	0	8	0	0	0	17	2	15	22	9	24	4	0	0	0	6	0
23	2	43	72	27	12	0	7	0	22	20	0	23	2	10	12	5	14	16	25	0	0	0	0	23	2	14	14	15	9	17	40	0	6	1	0
26	2	16	15	10	19	12	0	0	0	2	0	26	2	28	14	1	4	0	0	8	3	0	2	26	2	22	14	10	2	8	6	7	1	2	5
35	2	6	27	11	16	12	6	2	2	0	0	35	2	16	16	29	14	11	18	1	0	2	3	35	2	7	21	24	23	22	37	7	14	2	0
3	3	10	2	5	0	2	0	10	1	1	0	3	3	0	0	0	0	0	0	0	0	0	0	3	3	19	18	12	5	2	0	0	1	0	0
6	3	5	6	3	2	3	7	3	1	0	0	6	3	8	4	2	3	10	2	3	4	2	0	6	3	8	4	10	1	3	0	6	0	0	0
9	3	7	3	4	3	3	2	0	0	3	0	9	3	12	6	5	8	2	8	1	1	0	0	9	3	24	14	20	11	21	0	0	0	10	4
13	3	33	22	11	0	24	20	5	7	4	0	13	3	9	26	28	8	8	7	12	3	0	0	13	3	36	46	13	7	10	0	0	0	0	4
15	3	18	14	11	3	0	7	0	0	0	0	15	3	12	12	5	3	11	0	8	0	0	4	15	3	18	23	21	0	0	8	0	0	0	0
16	3	4	4	3	14	0	0	3	2	4	0	16	3	13	9	3	5	1	8	2	1	0	0	16	3	23	14	4	5	0	0	0	0	0	2
25	3	8	6	4	9	4	3	1	1	2	2	25	3	7	6	2	0	3	0	1	14	0	1	25	3	10	10	7	8	6	3	0	1	1	2
30	3	19	21	16	7	13	3	0	0	4	0	30	3	11	7	5	6	9	4	0	11	0	0	30	3	1	0	0	0	0	0	2	0	0	0
32	3	6	8	1	7	2	0	0	0	0	0	32	3	7	3	2	5	0	0	0	0	0	0	32	3	8	13	1	5	4	2	0	0	23	0
4	4	23	36	14	11	19	3	0	1	16	0	4	4	33	17	11	9	14	6	7	7	2	0	4	4	12	7	11	12	3	16	4	0	0	0
7	4	10	9	12	5	3	1	4	2	1	0	7	4	7	6	4	8	2	2	2	2	0	0	7	4	9	10	1	0	0	0	0	0	0	0
10	4	15	8	7	1	5	0	6	3	0	0	10	4	8	12	15	20	10	4	10	5	5	7	10	4	12	12	17	6	9	1	8	2	3	6
20	4	6	3	1	13	0	0	5	1	4	0	20	4	5	3	0	0	0	5	0	0	0	0	20	4
24	4	25	6	0	0	10	18	0	0	0	0	24	4	19	7	0	6	0	0	0	0	0	0	24	4	32	1	11	3	0	13	0	0	0	0
29	4	12	10	2	3	22	2	0	5	4	0	29	4	3	6	5	6	5	12	0	0	6	0	29	4	15	13	1	10	1	0	0	0	6	0
31	4	17	14	16	16	15	6	9	6	12	8	31	4	12	7	19	12	14	18	5	1	13	1	31	4	26	22	28	8	5	7	6	9	10	6
33	4	12	6	6	4	6	0	3	0	0	0	33	4	4	5	0	5	0	0	8	0	1	0	33	4	7	7	5	1	8	0	0	0	0	0
34	4	16	6	14	1	0	0	0	0	0	0	34	4	7	5	2	11	1	3	8	0	0	0	34	4	5	3	0	2	0	0	2	21	0	0
		9	9	9	9	9	9	9	9	9	9			9	9	9	9	9	9	9	9	9	9			9	9	9	9	9	9	9	9	9	9
		13	16.4444	15.5556	12.3333	5	7.77778	8.11111	4.22222	4.77778	3.33333			11.4444	15.1111	11.8889	9.11111	7.44444	10.7778	4.55556	4.11111	2.33333	2.88889			14.7778	12.4444	15.2222	11.8889	10.2222	3.66667	3	2.33333	1.33333	0.888889
		5.19615	8.90381	7.05534	9.88686	3.80789	9.17575	7.88106	3.66667	9.09365	3.3541			4.44722	3.25747	9.50585	6.52772	4.79873	9.70538	3.6094	3.25747	3.5	5.23078			6.62906	7.26483	5.99537	9.67528	7.74238	5.12348	3.64005	3.5	2.17945	1.69148
		1.73205	2.96794	2.35178	3.29562	1.2693	3.05858	2.62702	1.22222	3.03122	1.11803			1.48241	1.08582	3.16862	2.17591	1.59958	3.23513	1.20313	1.08582	1.16667	1.74359			2.20969	2.42161	1.99846	3.22509	2.58079	1.70783	1.21335	1.16667	0.726483	0.563827
		8	8	8	8	8	8	8	8	8	8			8	8	8	8	8	8	8	8	8	8			8	8	8	8	8	8	8	8	8	8
		16.625	22.375	12.125	12.5	6.75	4.25	2.25	4.25	3.375	0.375			13.125	13	11	8.5	7.375	9.25	4	3	1.25	2.625			12.75	16.375	16	11.5	13	14	5.125	3.625	2.125	1.25
		11.8676	20.9348	7.27888	8.40068	5.00714	4.13176	2.71241	7.42101	6.94751	1.06066			6.46833	4.59814	9.81253	3.92792	4.89716	9.40744	3.33809	3.62531	2.81577	4.34042			5.41822	5.31675	6.76123	8.28079	9.27362	15.657	5.56616	4.74906	2.23207	2.31455
		4.19582	7.40159	2.57347	2.97009	1.77029	1.4608	0.95898	2.62372	2.45631	0.375			2.2869	1.62569	3.46925	1.38873	1.73141	3.32603	1.18019	1.28174	0.995526	1.53457			1.91563	1.87976	2.39046	2.9277	3.27872	5.5356	1.96793	1.67905	0.789156	0.818317
		9	9	9	9	9	9	9	9	9	9			9	9	9	9	9	9	9	9	9	9			9	9	9	9	9	9	9	9	9	9
		12.2222	9.55556	6.44444	5	5.66667	4.66667	2.44444	1.33333	2	0.222222			8.77778	8.11111	5.77778	4.22222	4.88889	3.22222	3	3.77778	0.222222	0.555556			16.3333	15.7778	9.77778	4.66667	5.11111	1.44444	0.888889	0.222222	3.77778	1.33333
		9.4839	7.6176	5.00278	4.63681	7.88987	6.36396	3.35824	2.23607	1.80278	0.666667			3.99305	7.54063	8.51143	2.99073	4.53995	3.59784	4.21307	5.1908	0.666667	1.33333			10.6888	13.255	7.57921	3.77492	6.8089	2.69774	2.02759	0.440959	7.91798	1.73205
		3.1613	2.5392	1.66759	1.5456	2.62996	2.12132	1.11941	0.745356	0.600925	0.222222			1.33102	2.51354	2.83714	0.996909	1.51332	1.19928	1.40436	1.73027	0.222222	0.444444			3.56293	4.41833	2.5264	1.25831	2.26963	0.899245	0.675863	0.146986	2.63933	0.57735
		9	9	9	9	9	9	9	9	9	9			9	9	9	9	9	9	9	9	9	9			8	8	8	8	8	8	8	8	8	8
		15.1111	10.8889	8	6	8.88889	3.33333	3	2	4.11111	0.888889			10.8889	7.55556	6.22222	8.55556	5.11111	5.55556	4.44444	1.66667	3	0.888889			14.75	9.375	9.25	5.25	3.25	4.625	2.5	4	2.375	1.5
		6.05071	9.91772	6.18466	5.85235	8.13087	5.85235	3.27872	2.23607	5.92546	2.66667			9.61047	4.30439	7.10243	5.57026	5.98841	5.91843	4.00347	2.59808	4.38748	2.31541			9.46799	6.56696	9.69168	4.43203	3.69362	6.58868	3.16228	7.54037	3.77728	2.77746
		2.0169	3.30591	2.06155	1.95078	2.71029	1.95078	1.09291	0.745356	1.97515	0.888889			3.20349	1.4348	2.36748	1.85675	1.99614	1.97281	1.33449	0.866025	1.46249	0.771802			3.34744	2.32177	3.42652	1.56696	1.30589	2.32945	1.11803	2.66592	1.33547	0.981981
[truncated: 22 more columns]

## Sheet: Burst size time course
Burst size 1-h after administration												Burst size 1-h after administration												Burst size 1-h after administration
ID	IMI	Day 1										ID	IMI	Day 5										ID	IMI	Day 8
		3'	6'	9'	12'	15'	18'	21'	24'	27'	30'			3'	6'	9'	12'	15'	18'	21'	24'	27'	30'			3'	6'	9'	12'	15'	18'	21'	24'	27'	30'
1	1	17.1111	15.125	17.1111					21.8	5		1	1	27.6667	32.8333	30.25		35.5			18.5			1	1	22.1667	27.125	15	23.6667	5.625	38				4
8	1	16.1667	6.3	24	10.8571	11.6667	4.5	3.5	16.2		25	8	1	10.5	11.3333	12.4	14.5294	11	10.7333	43	11.1667	16.6667	7	8	1	22.4545	29.8	19.2727	7.66667	14.9091	26.8333	12.6667	25.5	16.25
11	1	15	19.3158	9.48649	30	18.85	17.8182	2	48	66.75	25.2632	11	1	10.2143	19.6667	39.75	19.3077	21.2609	23.4		2			11	1	6.70588	10	11.3143	9.78947	7.27778	7.95	35.2		64	11.5
18	1	21.375	22.625	16.875	33.5	35.8	34.1667	32.8			30.2222	18	1	27.9091	19.4118	23.6875	23.25	20.8667	26.6667	24.8	18.75	23	29.5	18	1	31.25	16.8462	22.4667	23.5714	27.625	28	24.6	17.6667	19.7273
19	1	12.8519	14.44		27.7	21.8	19.7778	52	21.7			19	1	12.7826	13.4	12.6667	12.1429	18.2	17.7333	13.4	3.33333		18.2778	19	1	14.4	15.4	19.8235	19.3684	30	20.3636	22.087	7.33333
21	1	34.5556	15.1667	41.4286	36.3333	25		31.625	23.8333		26.3333	21	1	44.8333	57.8571	4	32.4	51.2857	96.5	59	31.75	44.7143		21	1	32.4286	44.625	58.75	56.7143	71	49.2222	31.75	5.44444
22	1	18.9048	10.3333	10.5909	14.3571	6.89474	32	20.75			9.69231	22	1	22.5833	13.5417	11.1818	27.9167	7.02899	4.63636	9.14286	4.71429		7.16667	22	1	18.5	17.5	19.3	13.1667	10.5263	10.0526	6.6	47.25	36.8
27	1	18.6364	21.875	22.6316	15.7692	15.8182	26.3333	14.5				27	1	27.1538	18.6	13.5	8.77778	24.9167	22.2	23.8421		3	16.5	27	1	17.9412	20	29.1818	5	31.6923	26.4615	59		39.5	38.5
28	1	48.7368	28.4444	30.4444	166.5	121	73.1429	56.0588				28	1	77.4444	205.667	53.7692	68.0833	44	47.5					28	1	86.1	99.75	52.2	41.5	64.4	33.8462
2	2	34.0833	37.6364	26.5		40			36	37.7143	30.3333	2	2	87	56.25	66	36.8571	30.6667						2	2	17.4	50.1429	28		41.2857					20.875
5	2	43.5385	33.1739	37.2	56.8333	37.1429	28.0588	27.5	24	10.7143		5	2	29.3333	70	48.2857	58.5714	39.6154	46.0714					5	2	47.625	89	83	25	42.8	48.0909	19	26	20.6667
12	2	17.4	28.4286	18.3333	28.2	21.4	12.9091		17.5833		16.5385	12	2	20.45	30.5385		22.75							12	2	34	26.5833	34.25	34.4
14	2	24.3	19.1429	69.6667	51.5	47	32	94	60.5	33	26.3333	14	2	42	57.5	64.25	73.4	130		65.25	63.3333	7		14	2	59.75	30.0714	52.25	55.3333	51	28.5	12.8	45.2	14.6667	30.3333
17	2	47	94.1429	44.1429			105.75			33	98	17	2	80	49	84.5	52	127.5	56	44.3333			16	17	2	41	54	29.5	20
23	2	70	39.6364	17.1875	19.6667							23	2	4.22222	6.63636	4.76	4.15789	4.75			4		3	23	2	33	78	62.0909	85.25	55.75	29.2	69.3333
26	2	20.4444	16.5185	19.3333		11.2	2					26	2	25.6667	15.4545	18.1053	27	17.5			27.4			26	2	32.2	33.3636	40.3636						23	16
35	2	40.4444	41.9231	40.5333	41.8462	52.5	41.9	49	29.5		78	35	2	13.8235	21	14.5217	20.1429	44.4167	14.0588		7.88889	20.4444	15.5	35	2	55	65	40.3077	52.1111	74	59.875	78.5		45.6667	3
3	3	21.9231	34.6									3	3	21.6	23.5714	56	39.3333				55			3	3	37	24
6	3	74.1667	40.6	49		84	138	132	24.6667			6	3	112.5	56.3333			100.5	86.25	10.5				6	3	45.8571	33.5			35.2857	67.4286	20.6667
9	3	25.6154	44.4	34.3333	27.3333	52.75		24.7143	32	62		9	3	54	107.667	21.5	44.2308	77.625	26.5	58				9	3	24.9091	14.1304	69	47.6667	23.4286		78.5
13	3	34.5882	45.2727	32.2	30	31.25	29.5					13	3	13.3889	10.8421	5.11765	9.30769	3.83333	5.4	9.5	3			13	3	41.1429	12.12	16.8462	50	25.9286	18.25	3
15	3	27.3333	25.75	33.05	45	37.1667						15	3	97.25		34.4444	66.5	107.667	20.2083	17.6875				15	3	47.875	50.9231	33.2				66.5
16	3	38.8	56.75	63.4	28.3333							16	3	56.5	58.4	47								16	3	84	55.6667	56.6	42.8571		95.6667
25	3	43.1429	76.8	52.3333	129	32.6667	45.5		60.5			25	3	16.3333	112	142	155		66.5	82.4				25	3	130.333	115.333		3
30	3	22.3846	15.9444	31.7647	15.9091	30.8	43					30	3	47.875	51.75	43.2		98.7273	53.5					30	3	38.2857	63.7778	46.8889	51.4545
32	3	83.1667	66.6667	42.6					96.5			32	3	93.25	93.25	88					9		40	32	3	61.4286	81.25	55.3333	84.5	115
4	4	13.125	10.4444	11	11	11.3333		12.0769	9.5	9.64286	6.22222	4	4	5.71429	10.7826	15.16	8.5			8	6.41176			4	4	9.90909	19.8	17.4444	39.5	32.2			10.75	28.75	3
7	4	13.3	43.5455		53.6		22	45.5	30			7	4											7	4	39.8571	20.7273	34.625	43.1667	34.6	27.3333	15.5	54.5	24.8
10	4	50.1667	55.125	49.6667			12.3333		7			10	4	25	14.2727	15.5	20.75							10	4	14.1	12.5
20	4	124	236.667	58.6667	46.8		43		42			20	4	43.8333	48.3333	110	35.5	119		59	62.7143			20	4	78.5714	43	68.5	36.2	62.6	25.6087	32.3333		6
24	4	19	26.3333	37.625	23.5			23.9231				24	4											24	4
29	4	29.125	28.3333	21		35.6154	39	46.5333	22			29	4	29.6667	16.7143	29.4	32.6		21.25				29.4	29	4	14.5	24.0455	14.1053	2	24.6875	8.75
31	4	26	25.9167	22.5	63	60.75	34.8182	24.0769	9.7		23.5	31	4	6.5	4.38462	4.07692	7.5	3.42857	4.83333	7.5	5.33333	4.625	7	31	4	27.5	7.91667	13.1765	11	25.6667	24.8			19.2
33	4	16.5	33.2222			40.2	39					33	4	6	16.625	12.6667								33	4	32.8	71.3333	33.2	54	10	44.3333			47.5	29.3333
34	4	31	29.2727	17.4118	26	18.4286	12.125		11.5455			34	4	20.5	34.7778	6			20.3333					34	4	46.8889	94	62.25	45.6667	71.6	28	5
		9	9	8	8	8	7	8	5	2	5			9	9	9	8	9	8	6	7	4	5			9	9	9	9	9	9	7	5	5	3
		22.5931	17.0695	21.571	41.8771	32.1037	29.677	26.6542	26.3067	35.875	23.3022			29.0097	43.5901	22.3561	25.801	26.0065	31.1712	28.8642	12.8878	21.8452	15.6889			27.9941	31.2274	27.4788	22.2715	29.2284	26.7477	27.4148	20.6389	35.2555	18
		11.6256	6.74598	10.6142	51.2348	36.9689	21.5968	20.3401	12.4539	43.6638	7.89037			21.2228	62.4743	16.1503	18.8523	14.7874	29.2722	18.8563	10.8108	17.3809	9.30366			23.1851	27.6499	16.6842	17.0235	23.9398	13.0221	17.1469	16.9449	19.0328	18.1452
		3.8752	2.24866	3.75268	18.1142	13.0705	8.16281	7.19133	5.56953	30.875	3.52868			7.07427	20.8248	5.38345	6.66531	4.92914	10.3493	7.69805	4.08611	8.69045	4.16072			7.72837	9.21663	5.56139	5.67452	7.97993	4.3407	6.48093	7.57801	8.5117	10.4762
		8	8	8	5	6	6	3	5	4	5			8	8	7	8	7	3	2	4	2	3			8	8	8	6	5	4	4	2	4	4
		37.1513	38.8253	34.1121	39.6092	34.8738	37.103	56.8333	33.5167	28.6071	49.841			37.812	38.2974	42.9175	36.8599	56.3498	38.7101	54.7917	25.6556	13.7222	11.5			39.9969	53.2702	46.2203	45.3491	52.9671	41.4165	44.9083	35.6	26	17.5521
		17.2025	24.1919	17.8377	15.58	15.6917	36.4988	33.935	16.5442	12.1338	35.8972			30.3348	22.9728	30.6152	22.9315	51.2195	21.9182	14.7903	27.1249	9.50666	7.36546			13.7882	22.937	18.7658	24.1414	13.1702	15.2899	33.7992	13.5765	13.5728	11.3809
		6.08199	8.55311	6.30657	6.96757	6.40611	14.9006	19.5924	7.39878	6.06691	16.0537			10.725	8.12212	11.5715	8.10751	19.3591	12.6545	10.4583	13.5624	6.72222	4.25245			4.87487	8.10944	6.6347	9.85569	5.88991	7.64495	16.8996	9.6	6.78642	5.69045
		9	9	8	6	6	4	2	4	1	0			9	8	8	5	5	6	5	3	0	1			9	9	6	6	4	3	4	0	0	0
		41.2356	45.1982	42.3352	45.9293	44.7722	64	78.3571	53.4167	62				56.9664	64.2267	54.6578	62.8744	77.6705	43.0597	35.6175	22.3333		40			56.7591	50.0779	46.3114	46.5797	49.9107	60.4484	42.1667
		22.5334	19.2391	11.6673	41.742	20.9042	49.8314	75.8625	32.6169					36.9387	37.3523	42.9191	55.3882	42.7676	30.7848	32.8789	28.4488					32.3357	33.7963	18.668	26.0294	43.6919	39.1775	36.0948
		7.51113	6.41302	4.12501	17.0411	8.5341	24.9157	53.6429	16.3084					12.3129	13.206	15.1742	24.7704	19.1263	12.5678	14.7039	16.4249					10.7786	11.2654	7.62117	10.6264	21.846	22.6191	18.0474
		9	9	7	6	5	7	5	7	1	2			7	7	7	5	2	3	3	3	1	2			8	8	7	7	7	6	3	2	5	2
		35.8019	54.3178	31.1243	37.3167	33.2655	28.8966	30.4221	18.8208	9.64286	14.8611			19.602	20.8415	27.5434	20.97	61.2143	15.4722	24.8333	24.8198	4.625	18.2			33.0158	36.6653	34.7573	33.0762	37.3363	26.4709	17.6111	32.625	25.25	16.1667
		35.0436	69.4891	17.8632	20.1308	19.4304	13.174	15.0496	13.1345		12.2172			14.537	15.2752	37.2761	13.0707	81.7213	9.22494	29.5903	32.822		15.8392			22.6136	30.7929	22.6893	19.1584	21.9453	11.3112	13.7884	30.9359	15.1218	18.6205
		11.6812	23.163	6.75165	8.21837	8.68954	4.97929	6.73038	4.96436		8.63889			5.49447	5.77349	14.089	5.84537	57.7857	5.32602	17.0839	18.9498		11.2			7.9951	10.8869	8.57576	7.24118	8.29453	4.61777	7.96074	21.875	6.76269	13.1667

[truncated: 2 more sheets: early burst size, time spent in bursts]
